# Supplementary material for: Effects of Global Climate Warming on the Biological Characteristics of Spodoptera frugiperda (J.E. Smith) (Lepidoptera: Noctuidae)
Source: Insects. 2024 Sep 12;15(9):689. doi: 10.3390/insects15090689 (PMC11432313; doi:10.3390/insects15090689)
Supplement: Supplementary file 1 [file insects-15-00689-s001.zip]

Archive with 2 entries (2 files):
- Data.xlsx
- insects-3186819-Supplementary.pdf
