# Supplementary material for: Effects of Global Climate Warming on the Biological Characteristics of Spodoptera frugiperda (J.E. Smith) (Lepidoptera: Noctuidae)
Source: Insects. 2024 Sep 12;15(9):689. doi: 10.3390/insects15090689 (PMC11432313; doi:10.3390/insects15090689)
Supplement: Supplementary file 1 [file insects-15-00689-s001.zip › Data.xlsx]

## Sheet: Sheet1
Temperature Tange	Control Temperature	Number of data sets（n）	variable
18℃-36℃	18℃	36	1st instar
18℃-36℃	18℃	36	2nd instar
18℃-36℃	18℃	36	3rd instar
18℃-36℃	18℃	36	4th instar
18℃-36℃	18℃	36	5th instar
18℃-36℃	18℃	36	6th instar
10℃-41℃	10℃	62	Adult longevity
10℃-38℃	10℃	26	Eclosion rate
15℃-36℃	15℃	38	Egg
18℃-36℃	18℃	39	Egg to adult
10℃-41℃	10℃	24	Fecundity
20℃-36℃	20℃	33	Life cycle
10℃-41℃	10℃	39	Oviposition period
10℃-41℃	10℃	37	Pre-oviposition period
10℃-38℃	10℃	39	Pupa developmental duration
18℃-36℃	18℃	52	Pupal period
		605
